# Supplementary material for: Programmable Physical Properties of Freestanding Chitosan Membranes Electrofabricated in Microfluidics
Source: Membranes (Basel). 2023 Feb 28;13(3):294. doi: 10.3390/membranes13030294 (PMC10052736; doi:10.3390/membranes13030294)
Supplement: Supplementary file 1 [file membranes-13-00294-s001.zip]

Archive with 1 entries (1 files):
- membranes-2195642-supplementary.pdf
